# Supplementary material for: Cryo-EM reveals structural variability of apolipoprotein A-I amyloid fibrils across organs, mutations, and clinical presentations
Source: Nat Commun. 2026 Apr 17;17:5324. doi: 10.1038/s41467-026-72150-z (PMC13273174; doi:10.1038/s41467-026-72150-z)
Supplement: Supplementary file 4 — Source Data [file 41467_2026_72150_MOESM4_ESM.xlsx]

## Sheet: Figure S7
	AApoA1-R173P-Heart			AApoA1-R173P-Kidney			AApoA1-L90P-H
	0.001001	1		0.001001	1		0.001001	1
	0.003494	1		0.003494	0.999996		0.004095	0.999996
	0.006988	0.999996		0.006988	0.999983		0.008189	0.999967
	0.010482	0.999979		0.010482	0.99996		0.012284	0.999768
	0.013976	0.999926		0.013976	0.999922		0.016378	0.999769
	0.01747	0.999873		0.01747	0.999896		0.020473	0.999683
	0.020964	0.999799		0.020964	0.999763		0.024568	0.999189
	0.024458	0.999655		0.024458	0.999423		0.028662	0.999179
	0.027952	0.999542		0.027952	0.999177		0.032757	0.99917
	0.031447	0.999659		0.031447	0.999138		0.036851	0.997915
	0.034941	0.999624		0.034941	0.998962		0.040946	0.997562
	0.038435	0.999501		0.038435	0.999023		0.045041	0.998487
	0.041929	0.999323		0.041929	0.998791		0.049135	0.998401
	0.045423	0.999163		0.045423	0.998337		0.05323	0.998142
	0.048917	0.999009		0.048917	0.997897		0.057324	0.997102
	0.052411	0.998748		0.052411	0.997604		0.061419	0.996058
	0.055905	0.997993		0.055905	0.996887		0.065514	0.996992
	0.059399	0.997162		0.059399	0.995702		0.069608	0.997814
	0.062893	0.997407		0.062893	0.99424		0.073703	0.997802
	0.066387	0.997615		0.066387	0.994179		0.077797	0.997855
	0.069881	0.9974		0.069881	0.995145		0.081892	0.997719
	0.073375	0.997918		0.073375	0.995982		0.085987	0.997694
	0.076869	0.998226		0.076869	0.996033		0.090081	0.997475
	0.080363	0.998208		0.080363	0.996953		0.094176	0.996883
	0.083857	0.997807		0.083857	0.996769		0.09827	0.995568
	0.087351	0.997228		0.087351	0.995564		0.102365	0.995624
	0.090846	0.99716		0.090846	0.995477		0.10646	0.995722
	0.09434	0.997134		0.09434	0.995271		0.110554	0.994389
	0.097834	0.99676		0.097834	0.995089		0.114649	0.993785
	0.101328	0.995823		0.101328	0.994391		0.118743	0.992655
	0.104822	0.995797		0.104822	0.993409		0.122838	0.992866
	0.108316	0.995867		0.108316	0.992124		0.126933	0.992279
	0.11181	0.995649		0.11181	0.991011		0.131027	0.988632
	0.115304	0.995068		0.115304	0.99135		0.135122	0.981354
	0.118798	0.994478		0.118798	0.991463		0.139216	0.97719
	0.122292	0.994463		0.122292	0.990482		0.143311	0.984588
	0.125786	0.993674		0.125786	0.988373		0.147406	0.989187
	0.12928	0.991685		0.12928	0.983684		0.1515	0.989069
	0.132774	0.987443		0.132774	0.975287		0.155595	0.987272
	0.136268	0.981773		0.136268	0.961467		0.159689	0.983124
	0.139762	0.979627		0.139762	0.955146		0.163784	0.98095
	0.143256	0.98377		0.143256	0.970656		0.167879	0.982548
	0.146751	0.986345		0.146751	0.97948		0.171973	0.987012
	0.150245	0.988508		0.150245	0.981515		0.176068	0.990256
	0.153739	0.988703		0.153739	0.97859		0.180162	0.990664
	0.157233	0.989707		0.157233	0.978468		0.184257	0.990028
	0.160727	0.988577		0.160727	0.977122		0.188352	0.986662
	0.164221	0.987953		0.164221	0.978024		0.192446	0.985136
	0.167715	0.987723		0.167715	0.97795		0.196541	0.989405
	0.171209	0.989149		0.171209	0.978329		0.200635	0.99248
	0.174703	0.990093		0.174703	0.979334		0.20473	0.993253
	0.178197	0.99087		0.178197	0.981521		0.208825	0.99293
	0.181691	0.991478		0.181691	0.983569		0.212919	0.991779
	0.185185	0.991463		0.185185	0.986098		0.217014	0.99028
	0.188679	0.991908		0.188679	0.988377		0.221108	0.988424
	0.192173	0.993385		0.192173	0.989869		0.225203	0.986117
	0.195667	0.994597		0.195667	0.990958		0.229298	0.983393
	0.199161	0.994954		0.199161	0.991708		0.233392	0.980596
	0.202655	0.995081		0.202655	0.991962		0.237487	0.978744
	0.20615	0.995083		0.20615	0.991207		0.241581	0.977032
	0.209644	0.994718		0.209644	0.989928		0.245676	0.974291
	0.213138	0.99396		0.213138	0.989187		0.249771	0.972742
	0.216632	0.992717		0.216632	0.987494		0.253865	0.969987
	0.220126	0.991111		0.220126	0.983632		0.25796	0.967276
	0.22362	0.989107		0.22362	0.977462		0.262055	0.965342
	0.227114	0.986655		0.227114	0.967746		0.266149	0.965076
	0.230608	0.9833		0.230608	0.954583		0.270244	0.963833
	0.234102	0.979935		0.234102	0.945589		0.274338	0.962635
	0.237596	0.977532		0.237596	0.945116		0.278433	0.956058
	0.24109	0.977538		0.24109	0.94417		0.282528	0.950353
	0.244584	0.975216		0.244584	0.937662		0.286622	0.944655
	0.248078	0.972095		0.248078	0.925462		0.290717	0.93627
	0.251572	0.967849		0.251572	0.905054		0.294811	0.927122
	0.255066	0.965063		0.255066	0.882161		0.298906	0.919992
	0.25856	0.964001		0.25856	0.870478		0.303001	0.909971
	0.262054	0.9615		0.262054	0.872362		0.307095	0.896899
	0.265549	0.960526		0.265549	0.870145		0.31119	0.885226
	0.269043	0.959659		0.269043	0.870587		0.315284	0.869378
	0.272537	0.95784		0.272537	0.860197		0.319379	0.855343
	0.276031	0.955867		0.276031	0.839443		0.323474	0.84499
	0.279525	0.950545		0.279525	0.815123		0.327568	0.832181
	0.283019	0.94453		0.283019	0.791091		0.331663	0.830735
	0.286513	0.938483		0.286513	0.766558		0.335757	0.824316
	0.290007	0.928839		0.290007	0.73493		0.339852	0.799994
	0.293501	0.921891		0.293501	0.721584		0.343947	0.763421
	0.296995	0.915005		0.296995	0.703361		0.348041	0.74607
	0.300489	0.9116		0.300489	0.679283		0.352136	0.740938
	0.303983	0.90266		0.303983	0.638675		0.35623	0.722771
	0.307477	0.887043		0.307477	0.586353		0.360325	0.696746
	0.310971	0.875964		0.310971	0.556031		0.36442	0.682005
	0.314465	0.864797		0.314465	0.530005		0.368514	0.651988
	0.317959	0.855512		0.317959	0.496711		0.372609	0.620735
	0.321454	0.834285		0.321454	0.46319		0.376703	0.595305
	0.324948	0.813282		0.324948	0.41376		0.380798	0.606505
	0.328442	0.80222		0.328442	0.371073		0.384893	0.616361
	0.331936	0.796711		0.331936	0.375649		0.388987	0.586013
	0.33543	0.785838		0.33543	0.377815		0.393082	0.496
	0.338924	0.76495		0.338924	0.335776		0.397176	0.43348
	0.342418	0.756743		0.342418	0.323313		0.401271	0.470675
	0.345912	0.735746		0.345912	0.317587		0.405366	0.504634
	0.349406	0.71612		0.349406	0.298261		0.40946	0.488443
	0.3529	0.696846		0.3529	0.234218		0.413555	0.42254
	0.356394	0.660606		0.356394	0.196156		0.417649	0.368862
	0.359888	0.629455		0.359888	0.201937		0.421744	0.345214
	0.363382	0.611881		0.363382	0.182259		0.425839	0.314081
	0.366876	0.595861		0.366876	0.157942		0.429933	0.292225
	0.37037	0.554459		0.37037	0.114349		0.434028	0.266685
	0.373864	0.502412		0.373864	0.093194		0.438122	0.229514
	0.377358	0.462277		0.377358	0.111784		0.442217	0.20265
	0.380853	0.45194		0.380853	0.108281		0.446312	0.195589
	0.384347	0.479796		0.384347	0.097151		0.450406	0.177541
	0.387841	0.493084		0.387841	0.100623		0.454501	0.163282
	0.391335	0.472677		0.391335	0.090681		0.458595	0.15702
	0.394829	0.403462		0.394829	0.067295		0.46269	0.136224
	0.398323	0.327823		0.398323	0.054804		0.466785	0.112361
	0.401817	0.306562		0.401817	0.045945		0.470879	0.087456
	0.405311	0.298105		0.405311	0.027403		0.474974	0.082406
	0.408805	0.295659		0.408805	0.014584		0.479068	0.086414
	0.412299	0.292085		0.412299	0.02946		0.483163	0.080429
	0.415793	0.261156		0.415793	0.046299		0.487258	0.069112
	0.419287	0.243249		0.419287	0.034882		0.491352	0.061337
	0.422781	0.225718		0.422781	0.02177		0.495447	0.051544
	0.426275	0.200927		0.426275	0.026092		0.499541	0.046097
	0.429769	0.187981		0.429769	0.03015		0.503636	0.029521
	0.433263	0.172371		0.433263	0.004075		0.507731	0.021025
	0.436757	0.146998		0.436757	-0.00588		0.511825	0.037186
	0.440252	0.126904		0.440252	0.005122		0.51592	0.010983
	0.443746	0.106553		0.443746	0.019608		0.520014	-0.000118498
	0.44724	0.091539		0.44724	0.026807		0.524109	0.013078
	0.450734	0.08831		0.450734	0.025441
	0.454228	0.070703		0.454228	0.017875
	0.457722	0.052645		0.457722	-0.00135
	0.461216	0.038731		0.461216	-0.00679
	0.46471	0.038586		0.46471	0.011521
	0.468204	0.047808		0.468204	0.004395
	0.471698	0.048145		0.471698	-0.01151
	0.475192	0.035108		0.475192	-0.0106
	0.478686	0.019723		0.478686	-0.00922
	0.48218	0.016576		0.48218	0.015388
	0.485674	0.012803		0.485674	0.026546
	0.489168	0.011072		0.489168	0.017401
	0.492662	0.00913		0.492662	0.019894
	0.496157	0.020452		0.496157	0.006807
	0.499651	0.022224		0.499651	0.002237
	0.503145	0.016733		0.503145	0.004243
	0.506639	0.019562		0.506639	-0.000868981
	0.510133	0.008227		0.510133	0.011135
	0.513627	-0.00442		0.513627	0.021953
	0.517121	0.003193		0.517121	0.007911
	0.520615	0.006639		0.520615	0.004323
	0.524109	0.002878		0.524109	0.007452

## Sheet: Figure S8
		Disp.		ApoAI-L90P-Heart			ApoAI-R173P-Kidney			ApoAI-R173P-Heart
		|		A:LEU	14		|	|		A:LEU	14
		0.086		A:ALA	15		E:ALA	15		A:ALA	15
		0.034		A:THR	16		E:THR	16		A:THR	16
		0.027		A:VAL	17		E:VAL	17		A:VAL	17
		0.023		A:TYR	18		E:TYR	18		A:TYR	18
		0.01		A:VAL	19		E:VAL	19		A:VAL	19
		0.018		A:ASP	20		E:ASP	20		A:ASP	20
		0.013		A:VAL	21		E:VAL	21		A:VAL	21
		0.003		A:LEU	22		E:LEU	22		A:LEU	22
		0.008		A:LYS	23		E:LYS	23		A:LYS	23
		0.002		A:ASP	24		E:ASP	24		A:ASP	24
		0.011		A:SER	25		E:SER	25		A:SER	25
		0.008		A:GLY	26		E:GLY	26		A:GLY	26
		0.018		A:ARG	27		E:ARG	27		A:ARG	27
		0.017		A:ASP	28		E:ASP	28		A:ASP	28
		0.015		A:TYR	29		E:TYR	29		A:TYR	29
		0.011		A:VAL	30		E:VAL	30		A:VAL	30
		0.008		A:SER	31		E:SER	31		A:SER	31
		0.017		A:GLN	32		E:GLN	32		A:GLN	32
		0.01		A:PHE	33		E:PHE	33		A:PHE	33
		0.002		A:GLU	34		E:GLU	34		A:GLU	34
		0.011		A:GLY	35		E:GLY	35		A:GLY	35
		0.028		A:SER	36		E:SER	36		A:SER	36
		0.029		A:ALA	37		E:ALA	37		A:ALA	37
		0.011		A:LEU	38		E:LEU	38		A:LEU	38
		0.008		A:GLY	39		E:GLY	39		A:GLY	39
		0.009		A:LYS	40		E:LYS	40		A:LYS	40
		0.006		A:GLN	41		E:GLN	41		A:GLN	41
		0.022		A:LEU	42		E:LEU	42		A:LEU	42
		0.012		A:ASN	43		E:ASN	43		A:ASN	43
		0.007		A:LEU	44		E:LEU	44		A:LEU	44
		0.007		A:LYS	45		E:LYS	45		A:LYS	45
		0.009		A:LEU	46		E:LEU	46		A:LEU	46
		0.023		A:LEU	47		E:LEU	47		A:LEU	47
		0.019		A:ASP	48		E:ASP	48		A:ASP	48
		0.006		A:ASN	49		E:ASN	49		A:ASN	49
		0.01		A:TRP	50		E:TRP	50		A:TRP	50
		0.012		A:ASP	51		E:ASP	51		A:ASP	51
		0.029		A:SER	52		E:SER	52		A:SER	52
		0.031		A:VAL	53		E:VAL	53		A:VAL	53
		0.019		A:THR	54		E:THR	54		A:THR	54
		0.034		A:SER	55		E:SER	55		A:SER	55
		0.024		A:THR	56		E:THR	56		A:THR	56
		0.01		A:PHE	57		E:PHE	57		A:PHE	57
		0.002		A:SER	58		E:SER	58		A:SER	58
		0.006		A:LYS	59		E:LYS	59		A:LYS	59
		0.006		A:LEU	60		E:LEU	60		A:LEU	60
		0.013		A:ARG	61		E:ARG	61		A:ARG	61
		0.049		A:GLU	62		E:GLU	62		A:GLU	62
		0.04		A:GLN	63		E:GLN	63		A:GLN	63
		0.042		A:LEU	64		E:LEU	64		A:LEU	64
		0.117		A:GLY	65		E:GLY	65		A:GLY	65
		0.023		A:PRO	66		E:PRO	66		A:PRO	66
		0.028		A:VAL	67		E:VAL	67		A:VAL	67
		0.013		A:THR	68		E:THR	68		A:THR	68
		0.014		A:GLN	69		E:GLN	69		A:GLN	69
		0.017		A:GLU	70		E:GLU	70		A:GLU	70
		0.028		A:PHE	71		E:PHE	71		A:PHE	71
		0.109		A:TRP	72		E:TRP	72		A:TRP	72
		|		A:ASP	73		|	|		A:ASP	73
